# Supplementary material for: Optimal wideband digital fractional-order differentiators using gradient based optimizer
Source: PeerJ Comput Sci. 2024 Oct 14;10:e2341. doi: 10.7717/peerj-cs.2341 (PMC11639271; doi:10.7717/peerj-cs.2341)
Supplement: Supplemental Information 1 [file peerj-cs-10-2341-s001.m]

function [x]=designDFOD(gamma,lambda)
if(nargin < 1)
    gamma=1;
    lambda=0;
end
%%
nu=0.25;
w1=0.0*pi;w2=0.95*pi;
w=linspace(w1,w2,3141);
ideal=(1i.*w/gamma).^nu;
z=exp(i.*w);
fObj=@(x) lpFnc(x,w,ideal);
 cd('GBO');
 [x,absErr,xc,aec]=solveGBO(@(x) lpFnc(x,w,ideal,lambda),3,100);
 x
x(7)=x(7).*(gamma).^nu;
 h=trnsFnc(x);
 figure
 subplot(2,2,1);
 plot(w,abs(h),'r');
 hold on 
 plot(w,abs(w.^nu),'g');
 subplot(2,2,2);
 plot(w,180./pi.*(angle(h.*exp(1i.*0.5.*nu.*w))-angle((1i.*w.^nu))));
figure
plot(w,20.*log10(abs(abs(h)-abs(w.^nu))./abs(w.^nu)),'LineWidth',1.8);
cd('..');
